# Supplementary material for: Mitochonic Acid 5 Increases Ram Sperm Quality by Improving Mitochondrial Function during Storage at 4 °C
Source: Animals (Basel). 2024 Jan 23;14(3):368. doi: 10.3390/ani14030368 (PMC10854625; doi:10.3390/ani14030368)
Supplement: Supplementary file 1 [file animals-14-00368-s001.zip]

Archive with 1 entries (1 files):
- animals-2832144-supplementary.pdf
